# Supplementary material for: Fabrication of Porous Collagen Scaffolds Containing Embedded Channels with Collagen Membrane Linings
Source: Micromachines (Basel). 2024 Aug 14;15(8):1031. doi: 10.3390/mi15081031 (PMC11356104; doi:10.3390/mi15081031)
Supplement: Supplementary file 1 [file micromachines-15-01031-s001.zip]

Archive with 1 entries (1 files):
- micromachines-3130907-supplementary.pdf
